# Supplementary material for: From Targeted Needs Assessment to Course Ready for Implementation—A Model for Curriculum Development and the Course Results
Source: Int J Environ Res Public Health. 2023 Jan 31;20(3):2529. doi: 10.3390/ijerph20032529 (PMC9915190; doi:10.3390/ijerph20032529)
Supplement: Supplementary file 1 [file ijerph-20-02529-s001.zip]

Archive with 1 entries (1 files):
- ijerph-2129928-supplementary.pdf
